# Supplementary material for: The Remodulation of Actin Bundles during the Stimulation of Mitochondria in Adult Human Fibroblasts in Response to Light
Source: Pharmaceutics. 2023 Dec 22;16(1):20. doi: 10.3390/pharmaceutics16010020 (PMC10818370; doi:10.3390/pharmaceutics16010020)
Supplement: Supplementary file 1 [file pharmaceutics-16-00020-s001.zip]

Archive with 1 entries (1 files):
- pharmaceutics-2721853-supplementary.pdf
